# Supplementary material for: Frequency-Specific Changes in the Fractional Amplitude of the Low-Frequency Fluctuations in the Default Mode Network in Medication-Free Patients With Bipolar II Depression: A Longitudinal Functional MRI Study
Source: Front Psychiatry. 2021 Jan 8;11:574819. doi: 10.3389/fpsyt.2020.574819 (PMC7819893; doi:10.3389/fpsyt.2020.574819)
Supplement: Supplementary file 2 [file Data_Sheet_1.ZIP]

Archive with 564 entries (537 files):
- WithGSR_FALLFF/
- WithGSR_FALLFF/FALFF0.01_0.027_Gloab/
- WithGSR_FALLFF/FALFF0.01_0.027_Gloab/1cResult/
- WithGSR_FALLFF/FALFF0.01_0.027_Gloab/1cResult/1C.hdr
- WithGSR_FALLFF/FALFF0.01_0.027_Gloab/1cResult/1C.img
- WithGSR_FALLFF/FALFF0.01_0.027_Gloab/1cResult/beta_0001.hdr
- WithGSR_FALLFF/FALFF0.01_0.027_Gloab/1cResult/beta_0001.img
- WithGSR_FALLFF/FALFF0.01_0.027_Gloab/1cResult/beta_0002.hdr
- WithGSR_FALLFF/FALFF0.01_0.027_Gloab/1cResult/beta_0002.img
- WithGSR_FALLFF/FALFF0.01_0.027_Gloab/1cResult/beta_0003.hdr
- WithGSR_FALLFF/FALFF0.01_0.027_Gloab/1cResult/beta_0003.img
- WithGSR_FALLFF/FALFF0.01_0.027_Gloab/1cResult/beta_0004.hdr
- WithGSR_FALLFF/FALFF0.01_0.027_Gloab/1cResult/beta_0004.img
- WithGSR_FALLFF/FALFF0.01_0.027_Gloab/1cResult/beta_0005.hdr
- WithGSR_FALLFF/FALFF0.01_0.027_Gloab/1cResult/beta_0005.img
- WithGSR_FALLFF/FALFF0.01_0.027_Gloab/1cResult/con_0001.hdr
- WithGSR_FALLFF/FALFF0.01_0.027_Gloab/1cResult/con_0001.img
- WithGSR_FALLFF/FALFF0.01_0.027_Gloab/1cResult/mask.hdr
- WithGSR_FALLFF/FALFF0.01_0.027_Gloab/1cResult/mask.img
- WithGSR_FALLFF/FALFF0.01_0.027_Gloab/1cResult/reportonly+fwe0.025.doc
- WithGSR_FALLFF/FALFF0.01_0.027_Gloab/1cResult/ResMS.hdr
- WithGSR_FALLFF/FALFF0.01_0.027_Gloab/1cResult/ResMS.img
- WithGSR_FALLFF/FALFF0.01_0.027_Gloab/1cResult/RPV.hdr
- WithGSR_FALLFF/FALFF0.01_0.027_Gloab/1cResult/RPV.img
- WithGSR_FALLFF/FALFF0.01_0.027_Gloab/1cResult/SPM.mat
- WithGSR_FALLFF/FALFF0.01_0.027_Gloab/1cResult/spmT_0001.hdr
- WithGSR_FALLFF/FALFF0.01_0.027_Gloab/1cResult/spmT_0001.img
- WithGSR_FALLFF/FALFF0.01_0.027_Gloab/2_1Result/
- WithGSR_FALLFF/FALFF0.01_0.027_Gloab/2_1Result/12.mat
- WithGSR_FALLFF/FALFF0.01_0.027_Gloab/2_1Result/12Mask.hdr
- WithGSR_FALLFF/FALFF0.01_0.027_Gloab/2_1Result/12Mask.img
- WithGSR_FALLFF/FALFF0.01_0.027_Gloab/2_1Result/beta_0001.hdr
- WithGSR_FALLFF/FALFF0.01_0.027_Gloab/2_1Result/beta_0001.img
- WithGSR_FALLFF/FALFF0.01_0.027_Gloab/2_1Result/beta_0002.hdr
- WithGSR_FALLFF/FALFF0.01_0.027_Gloab/2_1Result/beta_0002.img
- WithGSR_FALLFF/FALFF0.01_0.027_Gloab/2_1Result/beta_0003.hdr
- WithGSR_FALLFF/FALFF0.01_0.027_Gloab/2_1Result/beta_0003.img
- WithGSR_FALLFF/FALFF0.01_0.027_Gloab/2_1Result/beta_0004.hdr
- WithGSR_FALLFF/FALFF0.01_0.027_Gloab/2_1Result/beta_0004.img
- WithGSR_FALLFF/FALFF0.01_0.027_Gloab/2_1Result/beta_0005.hdr
- WithGSR_FALLFF/FALFF0.01_0.027_Gloab/2_1Result/beta_0005.img
- WithGSR_FALLFF/FALFF0.01_0.027_Gloab/2_1Result/beta_0006.hdr
- WithGSR_FALLFF/FALFF0.01_0.027_Gloab/2_1Result/beta_0006.img
- WithGSR_FALLFF/FALFF0.01_0.027_Gloab/2_1Result/beta_0007.hdr
- WithGSR_FALLFF/FALFF0.01_0.027_Gloab/2_1Result/beta_0007.img
- WithGSR_FALLFF/FALFF0.01_0.027_Gloab/2_1Result/beta_0008.hdr
- WithGSR_FALLFF/FALFF0.01_0.027_Gloab/2_1Result/beta_0008.img
- WithGSR_FALLFF/FALFF0.01_0.027_Gloab/2_1Result/beta_0009.hdr
- WithGSR_FALLFF/FALFF0.01_0.027_Gloab/2_1Result/beta_0009.img
- WithGSR_FALLFF/FALFF0.01_0.027_Gloab/2_1Result/beta_0010.hdr
- WithGSR_FALLFF/FALFF0.01_0.027_Gloab/2_1Result/beta_0010.img
- WithGSR_FALLFF/FALFF0.01_0.027_Gloab/2_1Result/beta_0011.hdr
- WithGSR_FALLFF/FALFF0.01_0.027_Gloab/2_1Result/beta_0011.img
- WithGSR_FALLFF/FALFF0.01_0.027_Gloab/2_1Result/beta_0012.hdr
- WithGSR_FALLFF/FALFF0.01_0.027_Gloab/2_1Result/beta_0012.img
- WithGSR_FALLFF/FALFF0.01_0.027_Gloab/2_1Result/beta_0013.hdr
- WithGSR_FALLFF/FALFF0.01_0.027_Gloab/2_1Result/beta_0013.img
- WithGSR_FALLFF/FALFF0.01_0.027_Gloab/2_1Result/beta_0014.hdr
- WithGSR_FALLFF/FALFF0.01_0.027_Gloab/2_1Result/beta_0014.img
- WithGSR_FALLFF/FALFF0.01_0.027_Gloab/2_1Result/beta_0015.hdr
- WithGSR_FALLFF/FALFF0.01_0.027_Gloab/2_1Result/beta_0015.img
- WithGSR_FALLFF/FALFF0.01_0.027_Gloab/2_1Result/beta_0016.hdr
- WithGSR_FALLFF/FALFF0.01_0.027_Gloab/2_1Result/beta_0016.img
- WithGSR_FALLFF/FALFF0.01_0.027_Gloab/2_1Result/beta_0017.hdr
- WithGSR_FALLFF/FALFF0.01_0.027_Gloab/2_1Result/beta_0017.img
- WithGSR_FALLFF/FALFF0.01_0.027_Gloab/2_1Result/beta_0018.hdr
- WithGSR_FALLFF/FALFF0.01_0.027_Gloab/2_1Result/beta_0018.img
- WithGSR_FALLFF/FALFF0.01_0.027_Gloab/2_1Result/beta_0019.hdr
- WithGSR_FALLFF/FALFF0.01_0.027_Gloab/2_1Result/beta_0019.img
- WithGSR_FALLFF/FALFF0.01_0.027_Gloab/2_1Result/beta_0020.hdr
- WithGSR_FALLFF/FALFF0.01_0.027_Gloab/2_1Result/beta_0020.img
- WithGSR_FALLFF/FALFF0.01_0.027_Gloab/2_1Result/beta_0021.hdr
- WithGSR_FALLFF/FALFF0.01_0.027_Gloab/2_1Result/beta_0021.img
- WithGSR_FALLFF/FALFF0.01_0.027_Gloab/2_1Result/beta_0022.hdr
- WithGSR_FALLFF/FALFF0.01_0.027_Gloab/2_1Result/beta_0022.img
- WithGSR_FALLFF/FALFF0.01_0.027_Gloab/2_1Result/beta_0023.hdr
- WithGSR_FALLFF/FALFF0.01_0.027_Gloab/2_1Result/beta_0023.img
- WithGSR_FALLFF/FALFF0.01_0.027_Gloab/2_1Result/beta_0024.hdr
- WithGSR_FALLFF/FALFF0.01_0.027_Gloab/2_1Result/beta_0024.img
- WithGSR_FALLFF/FALFF0.01_0.027_Gloab/2_1Result/beta_0025.hdr
- WithGSR_FALLFF/FALFF0.01_0.027_Gloab/2_1Result/beta_0025.img
- WithGSR_FALLFF/FALFF0.01_0.027_Gloab/2_1Result/con_0001.hdr
- WithGSR_FALLFF/FALFF0.01_0.027_Gloab/2_1Result/con_0001.img
- WithGSR_FALLFF/FALFF0.01_0.027_Gloab/2_1Result/hs_err_pid7712.log
- WithGSR_FALLFF/FALFF0.01_0.027_Gloab/2_1Result/mask.hdr
- WithGSR_FALLFF/FALFF0.01_0.027_Gloab/2_1Result/mask.img
- WithGSR_FALLFF/FALFF0.01_0.027_Gloab/2_1Result/report5.88only-.doc
- WithGSR_FALLFF/FALFF0.01_0.027_Gloab/2_1Result/ResMS.hdr
- WithGSR_FALLFF/FALFF0.01_0.027_Gloab/2_1Result/ResMS.img
- WithGSR_FALLFF/FALFF0.01_0.027_Gloab/2_1Result/RPV.hdr
- WithGSR_FALLFF/FALFF0.01_0.027_Gloab/2_1Result/RPV.img
- WithGSR_FALLFF/FALFF0.01_0.027_Gloab/2_1Result/SPM.mat
- WithGSR_FALLFF/FALFF0.01_0.027_Gloab/2_1Result/spmT_0003.hdr
- WithGSR_FALLFF/FALFF0.01_0.027_Gloab/2_1Result/spmT_0003.img
- WithGSR_FALLFF/FALFF0.027_0.073_Gloab/
- WithGSR_FALLFF/FALFF0.027_0.073_Gloab/1_2Result/
- WithGSR_FALLFF/FALFF0.027_0.073_Gloab/1_2Result/beta_0001.hdr
- WithGSR_FALLFF/FALFF0.027_0.073_Gloab/1_2Result/beta_0001.img
- WithGSR_FALLFF/FALFF0.027_0.073_Gloab/1_2Result/beta_0002.hdr
- WithGSR_FALLFF/FALFF0.027_0.073_Gloab/1_2Result/beta_0002.img
- WithGSR_FALLFF/FALFF0.027_0.073_Gloab/1_2Result/beta_0003.hdr
- WithGSR_FALLFF/FALFF0.027_0.073_Gloab/1_2Result/beta_0003.img
- WithGSR_FALLFF/FALFF0.027_0.073_Gloab/1_2Result/beta_0004.hdr
- WithGSR_FALLFF/FALFF0.027_0.073_Gloab/1_2Result/beta_0004.img
- WithGSR_FALLFF/FALFF0.027_0.073_Gloab/1_2Result/beta_0005.hdr
- WithGSR_FALLFF/FALFF0.027_0.073_Gloab/1_2Result/beta_0005.img
- WithGSR_FALLFF/FALFF0.027_0.073_Gloab/1_2Result/beta_0006.hdr
- WithGSR_FALLFF/FALFF0.027_0.073_Gloab/1_2Result/beta_0006.img
- WithGSR_FALLFF/FALFF0.027_0.073_Gloab/1_2Result/beta_0007.hdr
- WithGSR_FALLFF/FALFF0.027_0.073_Gloab/1_2Result/beta_0007.img
- WithGSR_FALLFF/FALFF0.027_0.073_Gloab/1_2Result/beta_0008.hdr
- WithGSR_FALLFF/FALFF0.027_0.073_Gloab/1_2Result/beta_0008.img
- WithGSR_FALLFF/FALFF0.027_0.073_Gloab/1_2Result/beta_0009.hdr
- WithGSR_FALLFF/FALFF0.027_0.073_Gloab/1_2Result/beta_0009.img
- WithGSR_FALLFF/FALFF0.027_0.073_Gloab/1_2Result/beta_0010.hdr
- WithGSR_FALLFF/FALFF0.027_0.073_Gloab/1_2Result/beta_0010.img
- WithGSR_FALLFF/FALFF0.027_0.073_Gloab/1_2Result/beta_0011.hdr
- WithGSR_FALLFF/FALFF0.027_0.073_Gloab/1_2Result/beta_0011.img
- WithGSR_FALLFF/FALFF0.027_0.073_Gloab/1_2Result/beta_0012.hdr
- WithGSR_FALLFF/FALFF0.027_0.073_Gloab/1_2Result/beta_0012.img
- WithGSR_FALLFF/FALFF0.027_0.073_Gloab/1_2Result/beta_0013.hdr
- WithGSR_FALLFF/FALFF0.027_0.073_Gloab/1_2Result/beta_0013.img
- WithGSR_FALLFF/FALFF0.027_0.073_Gloab/1_2Result/beta_0014.hdr
- WithGSR_FALLFF/FALFF0.027_0.073_Gloab/1_2Result/beta_0014.img
- WithGSR_FALLFF/FALFF0.027_0.073_Gloab/1_2Result/beta_0015.hdr
- WithGSR_FALLFF/FALFF0.027_0.073_Gloab/1_2Result/beta_0015.img
- WithGSR_FALLFF/FALFF0.027_0.073_Gloab/1_2Result/beta_0016.hdr
- WithGSR_FALLFF/FALFF0.027_0.073_Gloab/1_2Result/beta_0016.img
- WithGSR_FALLFF/FALFF0.027_0.073_Gloab/1_2Result/beta_0017.hdr
- WithGSR_FALLFF/FALFF0.027_0.073_Gloab/1_2Result/beta_0017.img
- WithGSR_FALLFF/FALFF0.027_0.073_Gloab/1_2Result/beta_0018.hdr
- WithGSR_FALLFF/FALFF0.027_0.073_Gloab/1_2Result/beta_0018.img
- WithGSR_FALLFF/FALFF0.027_0.073_Gloab/1_2Result/beta_0019.hdr
- WithGSR_FALLFF/FALFF0.027_0.073_Gloab/1_2Result/beta_0019.img
- WithGSR_FALLFF/FALFF0.027_0.073_Gloab/1_2Result/beta_0020.hdr
- WithGSR_FALLFF/FALFF0.027_0.073_Gloab/1_2Result/beta_0020.img
- WithGSR_FALLFF/FALFF0.027_0.073_Gloab/1_2Result/beta_0021.hdr
- WithGSR_FALLFF/FALFF0.027_0.073_Gloab/1_2Result/beta_0021.img
- WithGSR_FALLFF/FALFF0.027_0.073_Gloab/1_2Result/beta_0022.hdr
- WithGSR_FALLFF/FALFF0.027_0.073_Gloab/1_2Result/beta_0022.img
- WithGSR_FALLFF/FALFF0.027_0.073_Gloab/1_2Result/beta_0023.hdr
- WithGSR_FALLFF/FALFF0.027_0.073_Gloab/1_2Result/beta_0023.img
- WithGSR_FALLFF/FALFF0.027_0.073_Gloab/1_2Result/beta_0024.hdr
- WithGSR_FALLFF/FALFF0.027_0.073_Gloab/1_2Result/beta_0024.img
- WithGSR_FALLFF/FALFF0.027_0.073_Gloab/1_2Result/beta_0025.hdr
- WithGSR_FALLFF/FALFF0.027_0.073_Gloab/1_2Result/beta_0025.img
- WithGSR_FALLFF/FALFF0.027_0.073_Gloab/1_2Result/con_0001.hdr
- WithGSR_FALLFF/FALFF0.027_0.073_Gloab/1_2Result/con_0001.img
- WithGSR_FALLFF/FALFF0.027_0.073_Gloab/1_2Result/mask.hdr
- WithGSR_FALLFF/FALFF0.027_0.073_Gloab/1_2Result/mask.img
- WithGSR_FALLFF/FALFF0.027_0.073_Gloab/1_2Result/ResMS.hdr
- WithGSR_FALLFF/FALFF0.027_0.073_Gloab/1_2Result/ResMS.img
- WithGSR_FALLFF/FALFF0.027_0.073_Gloab/1_2Result/RPV.hdr
- WithGSR_FALLFF/FALFF0.027_0.073_Gloab/1_2Result/RPV.img
- WithGSR_FALLFF/FALFF0.027_0.073_Gloab/1_2Result/SPM.mat
- WithGSR_FALLFF/FALFF0.027_0.073_Gloab/1_2Result/spmT_0001.hdr
- WithGSR_FALLFF/FALFF0.027_0.073_Gloab/1_2Result/spmT_0001.img
- WithGSR_FALLFF/FALFF0.027_0.073_Gloab/1_cResult/
- WithGSR_FALLFF/FALFF0.027_0.073_Gloab/1_cResult/12.mat
- WithGSR_FALLFF/FALFF0.027_0.073_Gloab/1_cResult/beta_0001.hdr
- WithGSR_FALLFF/FALFF0.027_0.073_Gloab/1_cResult/beta_0001.img
- WithGSR_FALLFF/FALFF0.027_0.073_Gloab/1_cResult/beta_0002.hdr
- WithGSR_FALLFF/FALFF0.027_0.073_Gloab/1_cResult/beta_0002.img
- WithGSR_FALLFF/FALFF0.027_0.073_Gloab/1_cResult/beta_0003.hdr
- WithGSR_FALLFF/FALFF0.027_0.073_Gloab/1_cResult/beta_0003.img
- WithGSR_FALLFF/FALFF0.027_0.073_Gloab/1_cResult/beta_0004.hdr
- WithGSR_FALLFF/FALFF0.027_0.073_Gloab/1_cResult/beta_0004.img
- WithGSR_FALLFF/FALFF0.027_0.073_Gloab/1_cResult/beta_0005.hdr
- WithGSR_FALLFF/FALFF0.027_0.073_Gloab/1_cResult/beta_0005.img
- WithGSR_FALLFF/FALFF0.027_0.073_Gloab/1_cResult/con_0001.hdr
- WithGSR_FALLFF/FALFF0.027_0.073_Gloab/1_cResult/con_0001.img
- WithGSR_FALLFF/FALFF0.027_0.073_Gloab/1_cResult/mask.hdr
- WithGSR_FALLFF/FALFF0.027_0.073_Gloab/1_cResult/mask.img
- WithGSR_FALLFF/FALFF0.027_0.073_Gloab/1_cResult/ResMS.hdr
- WithGSR_FALLFF/FALFF0.027_0.073_Gloab/1_cResult/ResMS.img
- WithGSR_FALLFF/FALFF0.027_0.073_Gloab/1_cResult/RPV.hdr
- WithGSR_FALLFF/FALFF0.027_0.073_Gloab/1_cResult/RPV.img
- WithGSR_FALLFF/FALFF0.027_0.073_Gloab/1_cResult/SPM.mat
- WithGSR_FALLFF/FALFF0.027_0.073_Gloab/1_cResult/spmT_0001.hdr
- WithGSR_FALLFF/FALFF0.027_0.073_Gloab/1_cResult/spmT_0001.img
- WithoutGSR_ALFF/
- WithoutGSR_ALFF/1_ALFF0.01_0.027/
- WithoutGSR_ALFF/1_ALFF0.01_0.027/1_2result/
- WithoutGSR_ALFF/1_ALFF0.01_0.027/1_2result/12_FDR0.025C100.doc
- WithoutGSR_ALFF/1_ALFF0.01_0.027/1_2result/12FDR.hdr
- WithoutGSR_ALFF/1_ALFF0.01_0.027/1_2result/12FDR.img
- WithoutGSR_ALFF/1_ALFF0.01_0.027/1_2result/12FDR矫正次C20.doc
- WithoutGSR_ALFF/1_ALFF0.01_0.027/1_2result/12fwe5.58C5.doc
- WithoutGSR_ALFF/1_ALFF0.01_0.027/1_2result/beta_0001.nii
- WithoutGSR_ALFF/1_ALFF0.01_0.027/1_2result/beta_0002.nii
- WithoutGSR_ALFF/1_ALFF0.01_0.027/1_2result/beta_0003.nii
- WithoutGSR_ALFF/1_ALFF0.01_0.027/1_2result/beta_0004.nii
- WithoutGSR_ALFF/1_ALFF0.01_0.027/1_2result/beta_0005.nii
- WithoutGSR_ALFF/1_ALFF0.01_0.027/1_2result/beta_0006.nii
- WithoutGSR_ALFF/1_ALFF0.01_0.027/1_2result/beta_0007.nii
- WithoutGSR_ALFF/1_ALFF0.01_0.027/1_2result/beta_0008.nii
- WithoutGSR_ALFF/1_ALFF0.01_0.027/1_2result/beta_0009.nii
- WithoutGSR_ALFF/1_ALFF0.01_0.027/1_2result/beta_0010.nii
- WithoutGSR_ALFF/1_ALFF0.01_0.027/1_2result/beta_0011.nii
- WithoutGSR_ALFF/1_ALFF0.01_0.027/1_2result/beta_0012.nii
- WithoutGSR_ALFF/1_ALFF0.01_0.027/1_2result/beta_0013.nii
- WithoutGSR_ALFF/1_ALFF0.01_0.027/1_2result/beta_0014.nii
- WithoutGSR_ALFF/1_ALFF0.01_0.027/1_2result/beta_0015.nii
- WithoutGSR_ALFF/1_ALFF0.01_0.027/1_2result/beta_0016.nii
- WithoutGSR_ALFF/1_ALFF0.01_0.027/1_2result/beta_0017.nii
- WithoutGSR_ALFF/1_ALFF0.01_0.027/1_2result/beta_0018.nii
- WithoutGSR_ALFF/1_ALFF0.01_0.027/1_2result/beta_0019.nii
- WithoutGSR_ALFF/1_ALFF0.01_0.027/1_2result/beta_0020.nii
- WithoutGSR_ALFF/1_ALFF0.01_0.027/1_2result/beta_0021.nii
- WithoutGSR_ALFF/1_ALFF0.01_0.027/1_2result/beta_0022.nii
- WithoutGSR_ALFF/1_ALFF0.01_0.027/1_2result/beta_0023.nii
- WithoutGSR_ALFF/1_ALFF0.01_0.027/1_2result/beta_0024.nii
- WithoutGSR_ALFF/1_ALFF0.01_0.027/1_2result/beta_0025.nii
- WithoutGSR_ALFF/1_ALFF0.01_0.027/1_2result/con_0001.nii
- WithoutGSR_ALFF/1_ALFF0.01_0.027/1_2result/mask.nii
- WithoutGSR_ALFF/1_ALFF0.01_0.027/1_2result/ResMS.nii
- WithoutGSR_ALFF/1_ALFF0.01_0.027/1_2result/RPV.nii
- WithoutGSR_ALFF/1_ALFF0.01_0.027/1_2result/SPM.mat
- WithoutGSR_ALFF/1_ALFF0.01_0.027/1_2result/spmT_0001.nii
- WithoutGSR_ALFF/1_ALFF0.01_0.027/1_Cresult/
- WithoutGSR_ALFF/1_ALFF0.01_0.027/1_Cresult/1-C FWE 0.05.docx
- WithoutGSR_ALFF/1_ALFF0.01_0.027/1_Cresult/1-cFER0.025t2.72.doc
- WithoutGSR_ALFF/1_ALFF0.01_0.027/1_Cresult/1CFDRONLY_.hdr
- WithoutGSR_ALFF/1_ALFF0.01_0.027/1_Cresult/1CFDRONLY_.img
- WithoutGSR_ALFF/1_ALFF0.01_0.027/1_Cresult/1Cfdronlyplus.hdr
- WithoutGSR_ALFF/1_ALFF0.01_0.027/1_Cresult/1Cfdronlyplus.img
- WithoutGSR_ALFF/1_ALFF0.01_0.027/1_Cresult/1CFWE.hdr
- WithoutGSR_ALFF/1_ALFF0.01_0.027/1_Cresult/1CFWE.img
- WithoutGSR_ALFF/1_ALFF0.01_0.027/1_Cresult/beta_0001.nii
- WithoutGSR_ALFF/1_ALFF0.01_0.027/1_Cresult/beta_0002.nii
- WithoutGSR_ALFF/1_ALFF0.01_0.027/1_Cresult/beta_0003.nii
- WithoutGSR_ALFF/1_ALFF0.01_0.027/1_Cresult/beta_0004.nii
- WithoutGSR_ALFF/1_ALFF0.01_0.027/1_Cresult/beta_0005.nii
- WithoutGSR_ALFF/1_ALFF0.01_0.027/1_Cresult/con_0001.nii
- WithoutGSR_ALFF/1_ALFF0.01_0.027/1_Cresult/mask.nii
- WithoutGSR_ALFF/1_ALFF0.01_0.027/1_Cresult/ResMS.nii
- WithoutGSR_ALFF/1_ALFF0.01_0.027/1_Cresult/RPV.nii
- WithoutGSR_ALFF/1_ALFF0.01_0.027/1_Cresult/SPM.mat
- WithoutGSR_ALFF/1_ALFF0.01_0.027/1_Cresult/spmT_0001.nii
- WithoutGSR_ALFF/2_ALFF0.027_0.073/
- WithoutGSR_ALFF/2_ALFF0.027_0.073/1_2result_alff/
- WithoutGSR_ALFF/2_ALFF0.027_0.073/1_2result_alff/beta_0001.nii
- WithoutGSR_ALFF/2_ALFF0.027_0.073/1_2result_alff/beta_0002.nii
- WithoutGSR_ALFF/2_ALFF0.027_0.073/1_2result_alff/beta_0003.nii
- WithoutGSR_ALFF/2_ALFF0.027_0.073/1_2result_alff/beta_0004.nii
- WithoutGSR_ALFF/2_ALFF0.027_0.073/1_2result_alff/beta_0005.nii
- WithoutGSR_ALFF/2_ALFF0.027_0.073/1_2result_alff/beta_0006.nii
- WithoutGSR_ALFF/2_ALFF0.027_0.073/1_2result_alff/beta_0007.nii
- WithoutGSR_ALFF/2_ALFF0.027_0.073/1_2result_alff/beta_0008.nii
- WithoutGSR_ALFF/2_ALFF0.027_0.073/1_2result_alff/beta_0009.nii
- WithoutGSR_ALFF/2_ALFF0.027_0.073/1_2result_alff/beta_0009.nii.baiduyun.uploading.cfg
- WithoutGSR_ALFF/2_ALFF0.027_0.073/1_2result_alff/beta_0010.nii
- WithoutGSR_ALFF/2_ALFF0.027_0.073/1_2result_alff/beta_0011.nii
- WithoutGSR_ALFF/2_ALFF0.027_0.073/1_2result_alff/beta_0012.nii
- WithoutGSR_ALFF/2_ALFF0.027_0.073/1_2result_alff/beta_0013.nii
- WithoutGSR_ALFF/2_ALFF0.027_0.073/1_2result_alff/beta_0014.nii
- WithoutGSR_ALFF/2_ALFF0.027_0.073/1_2result_alff/beta_0015.nii
- WithoutGSR_ALFF/2_ALFF0.027_0.073/1_2result_alff/beta_0016.nii
- WithoutGSR_ALFF/2_ALFF0.027_0.073/1_2result_alff/beta_0017.nii
- WithoutGSR_ALFF/2_ALFF0.027_0.073/1_2result_alff/beta_0017.nii.baiduyun.uploading.cfg
- WithoutGSR_ALFF/2_ALFF0.027_0.073/1_2result_alff/beta_0018.nii
- WithoutGSR_ALFF/2_ALFF0.027_0.073/1_2result_alff/beta_0018.nii.baiduyun.uploading.cfg
- WithoutGSR_ALFF/2_ALFF0.027_0.073/1_2result_alff/beta_0019.nii
- WithoutGSR_ALFF/2_ALFF0.027_0.073/1_2result_alff/beta_0019.nii.baiduyun.uploading.cfg
- WithoutGSR_ALFF/2_ALFF0.027_0.073/1_2result_alff/beta_0020.nii
- WithoutGSR_ALFF/2_ALFF0.027_0.073/1_2result_alff/beta_0020.nii.baiduyun.uploading.cfg
- WithoutGSR_ALFF/2_ALFF0.027_0.073/1_2result_alff/beta_0021.nii
- WithoutGSR_ALFF/2_ALFF0.027_0.073/1_2result_alff/beta_0021.nii.baiduyun.uploading.cfg
- WithoutGSR_ALFF/2_ALFF0.027_0.073/1_2result_alff/beta_0022.nii
- WithoutGSR_ALFF/2_ALFF0.027_0.073/1_2result_alff/beta_0022.nii.baiduyun.uploading.cfg
- WithoutGSR_ALFF/2_ALFF0.027_0.073/1_2result_alff/beta_0023.nii
- WithoutGSR_ALFF/2_ALFF0.027_0.073/1_2result_alff/beta_0023.nii.baiduyun.uploading.cfg
- WithoutGSR_ALFF/2_ALFF0.027_0.073/1_2result_alff/beta_0024.nii
- WithoutGSR_ALFF/2_ALFF0.027_0.073/1_2result_alff/beta_0024.nii.baiduyun.uploading.cfg
- WithoutGSR_ALFF/2_ALFF0.027_0.073/1_2result_alff/beta_0025.nii
- WithoutGSR_ALFF/2_ALFF0.027_0.073/1_2result_alff/beta_0025.nii.baiduyun.uploading.cfg
- WithoutGSR_ALFF/2_ALFF0.027_0.073/1_2result_alff/con_0001.nii
- WithoutGSR_ALFF/2_ALFF0.027_0.073/1_2result_alff/mask.nii
- WithoutGSR_ALFF/2_ALFF0.027_0.073/1_2result_alff/ResMS.nii
- WithoutGSR_ALFF/2_ALFF0.027_0.073/1_2result_alff/RPV.nii
- WithoutGSR_ALFF/2_ALFF0.027_0.073/1_2result_alff/SPM.mat
- WithoutGSR_ALFF/2_ALFF0.027_0.073/1_2result_alff/spmT_0001.nii
- WithoutGSR_ALFF/2_ALFF0.027_0.073/1_cresult_alff/
- WithoutGSR_ALFF/2_ALFF0.027_0.073/1_cresult_alff/beta_0001.nii
- WithoutGSR_ALFF/2_ALFF0.027_0.073/1_cresult_alff/beta_0002.nii
- WithoutGSR_ALFF/2_ALFF0.027_0.073/1_cresult_alff/beta_0003.nii
- WithoutGSR_ALFF/2_ALFF0.027_0.073/1_cresult_alff/beta_0004.nii
- WithoutGSR_ALFF/2_ALFF0.027_0.073/1_cresult_alff/beta_0005.nii
- WithoutGSR_ALFF/2_ALFF0.027_0.073/1_cresult_alff/con_0001.nii
- WithoutGSR_ALFF/2_ALFF0.027_0.073/1_cresult_alff/mask.nii
- WithoutGSR_ALFF/2_ALFF0.027_0.073/1_cresult_alff/ResMS.nii
- WithoutGSR_ALFF/2_ALFF0.027_0.073/1_cresult_alff/RPV.nii
- WithoutGSR_ALFF/2_ALFF0.027_0.073/1_cresult_alff/SPM.mat
- WithoutGSR_ALFF/2_ALFF0.027_0.073/1_cresult_alff/spmT_0001.nii
- WithoutGSR_ALFF/快速访问.lnk
- WithoutGSR_FALFF/
- WithoutGSR_FALFF/1_FALFF0.01_0.027/
- WithoutGSR_FALFF/1_FALFF0.01_0.027/1_Cresult/
- WithoutGSR_FALFF/1_FALFF0.01_0.027/1_Cresult/beta_0001.nii
- WithoutGSR_FALFF/1_FALFF0.01_0.027/1_Cresult/beta_0002.nii
[truncated: 264 more entries]
