# Supplementary material for: Frequency-Specific Changes in the Fractional Amplitude of the Low-Frequency Fluctuations in the Default Mode Network in Medication-Free Patients With Bipolar II Depression: A Longitudinal Functional MRI Study
Source: Front Psychiatry. 2021 Jan 8;11:574819. doi: 10.3389/fpsyt.2020.574819 (PMC7819893; doi:10.3389/fpsyt.2020.574819)
Supplement: Supplementary file 2 [file Data_Sheet_1.ZIP › WithGSR_FALLFF/FALFF0.01_0.027_Gloab/2_1Result/hs_err_pid7712.log]

#
# A fatal error has been detected by the Java Runtime Environment:
#
#  EXCEPTION_ACCESS_VIOLATION (0xc0000005) at pc=0x00007ffe9f1f75d0, pid=7712, tid=12052
#
# JRE version: 7.0_11-b21
# Java VM: Java HotSpot(TM) 64-Bit Server VM (23.6-b04 mixed mode windows-amd64 compressed oops)
# Problematic frame:
# C  0x00007ffe9f1f75d0
#
# Failed to write core dump. Minidumps are not enabled by default on client versions of Windows
#
# If you would like to submit a bug report, please visit:
#   http://bugreport.sun.com/bugreport/crash.jsp
# The crash happened outside the Java Virtual Machine in native code.
# See problematic frame for where to report the bug.
#

---------------  T H R E A D  ---------------

Current thread (0x0000000068ea9800):  JavaThread "AWT-EventQueue-0" [_thread_in_native, id=12052, stack(0x00000000a7ff0000,0x00000000abff0000)]

siginfo: ExceptionCode=0xc0000005, ExceptionInformation=0x0000000000000008 0x00007ffe9f1f75d0

Registers:
RAX=0x000000000085000f, RBX=0x000000000085000f, RCX=0xffffffff82012495, RDX=0x0000000000000000
RSP=0x00000000abfee0d8, RBP=0x00000000abfee1e0, RSI=0x00000000abfee270, RDI=0x000000000085000f
R8 =0x0000000000000000, R9 =0x0000000000000020, R10=0x0000000000000000, R11=0x00000000abfee0d0
R12=0x00000000fb0a5740, R13=0x0000000000000001, R14=0x0000000004f80945, R15=0xffffffff82012495
RIP=0x00007ffe9f1f75d0, EFLAGS=0x0000000000010246

Top of Stack: (sp=0x00000000abfee0d8)
0x00000000abfee0d8:   00007ffeda31d25b 0000000000000800
0x00000000abfee0e8:   000000000085000f 00000000abfee1e0
0x00000000abfee0f8:   00000000abfee270 0000000000000020
0x00000000abfee108:   0000000045012300 0000000000000000
0x00000000abfee118:   0000000000000000 0000000000cc0020
0x00000000abfee128:   0000000000000000 0000002000000000
0x00000000abfee138:   0000008000000020 0000000000200001
0x00000000abfee148:   0000000000000000 0000002000000000
0x00000000abfee158:   0000000400000020 0000000000010001
0x00000000abfee168:   0000000000000000 0000000000000000
0x00000000abfee178:   0000000000000000 0000000000000000
0x00000000abfee188:   0000000000000000 fffffffffa051950
0x00000000abfee198:   ffffffffa2051687 0000000000000000
0x00000000abfee1a8:   0000000000000000 0000000000000000
0x00000000abfee1b8:   0000000000000000 0000002000000020
0x00000000abfee1c8:   0000000000000040 0000000000000000 

Instructions: (pc=0x00007ffe9f1f75d0)
0x00007ffe9f1f75b0:   
[error occurred during error reporting (printing registers, top of stack, instructions near pc), id 0xc0000005]

Register to memory mapping:

RAX=0x000000000085000f is pointing into the stack for thread: 0x000000002efa3000
RBX=0x000000000085000f is pointing into the stack for thread: 0x000000002efa3000
RCX=0xffffffff82012495 is an unknown value
RDX=0x0000000000000000 is an unknown value
RSP=0x00000000abfee0d8 is pointing into the stack for thread: 0x0000000068ea9800
RBP=0x00000000abfee1e0 is pointing into the stack for thread: 0x0000000068ea9800
RSI=0x00000000abfee270 is pointing into the stack for thread: 0x0000000068ea9800
RDI=0x000000000085000f is pointing into the stack for thread: 0x000000002efa3000
R8 =0x0000000000000000 is an unknown value
R9 =0x0000000000000020 is an unknown value
R10=0x0000000000000000 is an unknown value
R11=0x00000000abfee0d0 is pointing into the stack for thread: 0x0000000068ea9800
R12=0x00000000fb0a5740 is an unknown value
R13=0x0000000000000001 is an unknown value
R14=0x0000000004f80945 is an unknown value
R15=0xffffffff82012495 is an unknown value


Stack: [0x00000000a7ff0000,0x00000000abff0000],  sp=0x00000000abfee0d8,  free space=65528k
Native frames: (J=compiled Java code, j=interpreted, Vv=VM code, C=native code)
C  0x00007ffe9f1f75d0

Java frames: (J=compiled Java code, j=interpreted, Vv=VM code)
j  sun.awt.windows.WWindowPeer.setIconImagesData([III[III)V+0
j  sun.awt.windows.WWindowPeer.updateIconImages()V+100
j  sun.awt.windows.WWindowPeer.initialize()V+74
j  sun.awt.windows.WFramePeer.initialize()V+1
j  sun.awt.windows.WComponentPeer.<init>(Ljava/awt/Component;)V+93
j  sun.awt.windows.WCanvasPeer.<init>(Ljava/awt/Component;)V+2
j  sun.awt.windows.WPanelPeer.<init>(Ljava/awt/Component;)V+2
j  sun.awt.windows.WWindowPeer.<init>(Ljava/awt/Window;)V+2
j  sun.awt.windows.WFramePeer.<init>(Ljava/awt/Frame;)V+2
j  sun.awt.windows.WToolkit.createFrame(Ljava/awt/Frame;)Ljava/awt/peer/FramePeer;+5
j  java.awt.Frame.addNotify()V+20
j  com.mathworks.mwswing.MJFrame.addNotify()V+1
j  java.awt.Window.show()V+8
j  com.mathworks.mwswing.MJFrame.show()V+19
j  java.awt.Component.show(Z)V+5
j  java.awt.Component.setVisible(Z)V+2
j  java.awt.Window.setVisible(Z)V+2
j  com.mathworks.mlwidgets.path.PathBrowser.<init>()V+1121
j  com.mathworks.mlwidgets.path.PathBrowser.getPathBrowser()Lcom/mathworks/mlwidgets/path/PathBrowser;+23
j  com.mathworks.mlwidgets.path.PathBrowserRegistrar$1.run()V+0
J  java.awt.EventQueue$3.run()Ljava/lang/Object;
v  ~StubRoutines::call_stub
J  java.security.AccessController.doPrivileged(Ljava/security/PrivilegedAction;Ljava/security/AccessControlContext;)Ljava/lang/Object;
J  java.awt.EventDispatchThread.pumpOneEventForFilters(I)V
J  java.awt.EventDispatchThread.pumpEventsForFilter(ILjava/awt/Conditional;Ljava/awt/EventFilter;)V
j  java.awt.EventDispatchThread.pumpEventsForHierarchy(ILjava/awt/Conditional;Ljava/awt/Component;)V+11
j  java.awt.EventDispatchThread.pumpEvents(ILjava/awt/Conditional;)V+4
j  java.awt.EventDispatchThread.pumpEvents(Ljava/awt/Conditional;)V+3
j  java.awt.EventDispatchThread.run()V+9
v  ~StubRoutines::call_stub

---------------  P R O C E S S  ---------------

Java Threads: ( => current thread )
  0x0000000140387800 JavaThread "Image Fetcher 0" daemon [_thread_blocked, id=15480, stack(0x0000000005e40000,0x0000000009e40000)]
  0x000000014038c000 JavaThread "FileDecorationCache request queue" daemon [_thread_blocked, id=1100, stack(0x0000000009e50000,0x000000000de50000)]
  0x00000001214f4800 JavaThread "Timer queue for AWT thread" daemon [_thread_blocked, id=12472, stack(0x0000000144030000,0x0000000148030000)]
  0x00000000a1af8800 JavaThread "Foxtrot Multi Worker Thread Runner #1" daemon [_thread_blocked, id=4276, stack(0x000000010c000000,0x0000000110000000)]
  0x0000000070770800 JavaThread "Swing-Shell" daemon [_thread_blocked, id=968, stack(0x0000000118000000,0x000000011c000000)]
  0x0000000070776000 JavaThread "ClipboardMonitor Timer" daemon [_thread_blocked, id=2316, stack(0x0000000104000000,0x0000000108000000)]
  0x0000000070770000 JavaThread "Explorer NavigationContext request queue" daemon [_thread_blocked, id=6112, stack(0x0000000100000000,0x0000000104000000)]
  0x0000000070774800 JavaThread "AddressBar directory emptiness poller" daemon [_thread_blocked, id=6576, stack(0x00000000d1f90000,0x00000000d5f90000)]
  0x0000000070773000 JavaThread "Explorer Refresh Service 1276194070" daemon [_thread_blocked, id=2380, stack(0x00000000cdf90000,0x00000000d1f90000)]
  0x000000007076f000 JavaThread "Thread-4" daemon [_thread_blocked, id=16052, stack(0x00000000c7ff0000,0x00000000cbff0000)]
  0x0000000070773800 JavaThread "TimerQueue" daemon [_thread_blocked, id=11804, stack(0x00000000c3ff0000,0x00000000c7ff0000)]
  0x0000000068eae800 JavaThread "Thread-3" daemon [_thread_blocked, id=10180, stack(0x00000000abff0000,0x00000000afff0000)]
=>0x0000000068ea9800 JavaThread "AWT-EventQueue-0" [_thread_in_native, id=12052, stack(0x00000000a7ff0000,0x00000000abff0000)]
  0x0000000068ea6800 JavaThread "AWT-Shutdown" [_thread_blocked, id=84, stack(0x0000000097ff0000,0x000000009bff0000)]
  0x0000000068ea8000 JavaThread "FelixPackageAdmin" daemon [_thread_blocked, id=11768, stack(0x00000000b7ff0000,0x00000000bbff0000)]
  0x0000000068ea7000 JavaThread "FelixStartLevel" daemon [_thread_blocked, id=8708, stack(0x00000000b3ff0000,0x00000000b7ff0000)]
  0x0000000068eae000 JavaThread "FelixDispatchQueue" daemon [_thread_blocked, id=10796, stack(0x00000000afff0000,0x00000000b3ff0000)]
  0x0000000068eaa000 JavaThread "com.google.common.base.internal.Finalizer" daemon [_thread_blocked, id=11136, stack(0x00000000a3ff0000,0x00000000a7ff0000)]
  0x0000000068bed800 JavaThread "AWT-Windows" daemon [_thread_in_native, id=12908, stack(0x000000009bff0000,0x000000009fff0000)]
  0x0000000068bef000 JavaThread "Java2D Disposer" daemon [_thread_blocked, id=16480, stack(0x0000000093ff0000,0x0000000097ff0000)]
  0x0000000068bee000 JavaThread "Timer-0" [_thread_blocked, id=12384, stack(0x0000000030e70000,0x0000000034e70000)]
  0x0000000068bf0800 JavaThread "EventMgr Dispatcher" daemon [_thread_in_native, id=3176, stack(0x000000008fff0000,0x0000000093ff0000)]
  0x0000000035138800 JavaThread "Service Thread" daemon [_thread_blocked, id=15100, stack(0x0000000087ff0000,0x000000008bff0000)]
  0x0000000035135000 JavaThread "C2 CompilerThread1" daemon [_thread_blocked, id=13280, stack(0x0000000083ff0000,0x0000000087ff0000)]
  0x00000000350e0000 JavaThread "C2 CompilerThread0" daemon [_thread_blocked, id=12800, stack(0x000000007fff0000,0x0000000083ff0000)]
  0x00000000350df800 JavaThread "Attach Listener" daemon [_thread_blocked, id=12916, stack(0x00000000788b0000,0x000000007c8b0000)]
  0x000000003508b000 JavaThread "Finalizer" daemon [_thread_blocked, id=10000, stack(0x00000000748b0000,0x00000000788b0000)]
  0x0000000035081800 JavaThread "Reference Handler" daemon [_thread_blocked, id=18052, stack(0x00000000635a0000,0x00000000675a0000)]
  0x000000002efa3000 JavaThread "main" [_thread_in_native, id=11860, stack(0x0000000000400000,0x0000000004400000)]

Other Threads:
  0x000000003506b000 VMThread [stack: 0x000000005f5a0000,0x00000000635a0000] [id=5560]
  0x00000000350c9800 WatcherThread [stack: 0x000000008bff0000,0x000000008fff0000] [id=15088]

VM state:not at safepoint (normal execution)

VM Mutex/Monitor currently owned by a thread: None

Heap
 PSYoungGen      total 30144K, used 17060K [0x00000000fa000000, 0x00000000fe3c0000, 0x0000000100000000)
  eden space 28416K, 60% used [0x00000000fa000000,0x00000000fb0a91a8,0x00000000fbbc0000)
  from space 1728K, 0% used [0x00000000fbc90000,0x00000000fbc90000,0x00000000fbe40000)
  to   space 20480K, 0% used [0x00000000fcfc0000,0x00000000fcfc0000,0x00000000fe3c0000)
 ParOldGen       total 68992K, used 43618K [0x00000000e8000000, 0x00000000ec360000, 0x00000000fa000000)
  object space 68992K, 63% used [0x00000000e8000000,0x00000000eaa989c0,0x00000000ec360000)
 PSPermGen       total 104640K, used 60355K [0x00000000e0000000, 0x00000000e6630000, 0x00000000e8000000)
  object space 104640K, 57% used [0x00000000e0000000,0x00000000e3af0fb0,0x00000000e6630000)

Card table byte_map: [0x00000000387b0000,0x00000000388c0000] byte_map_base: 0x00000000380b0000

Polling page: 0x00000000356c0000

Code Cache  [0x00000000356f0000, 0x0000000035c60000, 0x00000000386f0000)
 total_blobs=2470 nmethods=1803 adapters=616 free_code_cache=43803Kb largest_free_block=44674048

Compilation events (10 events):
Event: 2621.767 Thread 0x00000000350e0000   37 % !         java.util.TimerThread::mainLoop @ 0 (232 bytes)
Event: 2621.788 Thread 0x00000000350e0000 nmethod 37% 0x00000000358cd010 code [0x00000000358cd1e0, 0x00000000358ce330]
Event: 2808.836 Thread 0x0000000035135000 1972             com.mathworks.util.AsyncReceiver::<init> (5 bytes)
Event: 2808.837 Thread 0x0000000035135000 nmethod 1972 0x000000003575c590 code [0x000000003575c6c0, 0x000000003575c718]
Event: 2848.075 Thread 0x00000000350e0000 1973             sun.font.StrikeCache::doDispose (241 bytes)
Event: 2848.081 Thread 0x00000000350e0000 nmethod 1973 0x0000000035bdccd0 code [0x0000000035bdce80, 0x0000000035bdd200]
Event: 2862.943 Thread 0x0000000035135000 1974             com.mathworks.mlwidgets.explorer.util.FileSystemUtils::getUnderlyingEntriesToOriginalEntries (51 bytes)
Event: 2862.951 Thread 0x0000000035135000 nmethod 1974 0x00000000359c9f50 code [0x00000000359ca100, 0x00000000359ca3c8]
Event: 2864.558 Thread 0x00000000350e0000 1975             javax.swing.SwingUtilities::getDeepestComponentAt (148 bytes)
Event: 2864.569 Thread 0x00000000350e0000 nmethod 1975 0x0000000035a59c50 code [0x0000000035a59e00, 0x0000000035a5a3c8]

GC Heap History (10 events):
Event: 2230.906 GC heap before
{Heap before GC invocations=59 (full 1):
 PSYoungGen      total 45184K, used 45161K [0x00000000fa000000, 0x00000000fe6c0000, 0x0000000100000000)
  eden space 32000K, 100% used [0x00000000fa000000,0x00000000fbf40000,0x00000000fbf40000)
  from space 13184K, 99% used [0x00000000fc030000,0x00000000fcd0a430,0x00000000fcd10000)
  to   space 20224K, 0% used [0x00000000fd300000,0x00000000fd300000,0x00000000fe6c0000)
 ParOldGen       total 57216K, used 54944K [0x00000000e8000000, 0x00000000eb7e0000, 0x00000000fa000000)
  object space 57216K, 96% used [0x00000000e8000000,0x00000000eb5a80e0,0x00000000eb7e0000)
 PSPermGen       total 79488K, used 60285K [0x00000000e0000000, 0x00000000e4da0000, 0x00000000e8000000)
  object space 79488K, 75% used [0x00000000e0000000,0x00000000e3adf5f0,0x00000000e4da0000)
Event: 2230.920 GC heap after
Heap after GC invocations=59 (full 1):
 PSYoungGen      total 50432K, used 13388K [0x00000000fa000000, 0x00000000fe5f0000, 0x0000000100000000)
  eden space 31040K, 0% used [0x00000000fa000000,0x00000000fa000000,0x00000000fbe50000)
  from space 19392K, 69% used [0x00000000fd300000,0x00000000fe0131b0,0x00000000fe5f0000)
  to   space 20288K, 0% used [0x00000000fbe50000,0x00000000fbe50000,0x00000000fd220000)
 ParOldGen       total 57216K, used 54952K [0x00000000e8000000, 0x00000000eb7e0000, 0x00000000fa000000)
  object space 57216K, 96% used [0x00000000e8000000,0x00000000eb5aa0e0,0x00000000eb7e0000)
 PSPermGen       total 79488K, used 60285K [0x00000000e0000000, 0x00000000e4da0000, 0x00000000e8000000)
  object space 79488K, 75% used [0x00000000e0000000,0x00000000e3adf5f0,0x00000000e4da0000)
}
Event: 2399.742 GC heap before
{Heap before GC invocations=60 (full 1):
 PSYoungGen      total 50432K, used 44428K [0x00000000fa000000, 0x00000000fe5f0000, 0x0000000100000000)
  eden space 31040K, 100% used [0x00000000fa000000,0x00000000fbe50000,0x00000000fbe50000)
  from space 19392K, 69% used [0x00000000fd300000,0x00000000fe0131b0,0x00000000fe5f0000)
  to   space 20288K, 0% used [0x00000000fbe50000,0x00000000fbe50000,0x00000000fd220000)
 ParOldGen       total 57216K, used 54952K [0x00000000e8000000, 0x00000000eb7e0000, 0x00000000fa000000)
  object space 57216K, 96% used [0x00000000e8000000,0x00000000eb5aa0e0,0x00000000eb7e0000)
 PSPermGen       total 79488K, used 60291K [0x00000000e0000000, 0x00000000e4da0000, 0x00000000e8000000)
  object space 79488K, 75% used [0x00000000e0000000,0x00000000e3ae0eb8,0x00000000e4da0000)
Event: 2399.750 GC heap after
Heap after GC invocations=60 (full 1):
 PSYoungGen      total 42944K, used 12784K [0x00000000fa000000, 0x00000000fe490000, 0x0000000100000000)
  eden space 30144K, 0% used [0x00000000fa000000,0x00000000fa000000,0x00000000fbd70000)
  from space 12800K, 99% used [0x00000000fbe50000,0x00000000fcacc048,0x00000000fcad0000)
  to   space 20032K, 0% used [0x00000000fd100000,0x00000000fd100000,0x00000000fe490000)
 ParOldGen       total 57216K, used 55032K [0x00000000e8000000, 0x00000000eb7e0000, 0x00000000fa000000)
  object space 57216K, 96% used [0x00000000e8000000,0x00000000eb5be0e0,0x00000000eb7e0000)
 PSPermGen       total 79488K, used 60291K [0x00000000e0000000, 0x00000000e4da0000, 0x00000000e8000000)
  object space 79488K, 75% used [0x00000000e0000000,0x00000000e3ae0eb8,0x00000000e4da0000)
}
Event: 2623.006 GC heap before
{Heap before GC invocations=61 (full 1):
 PSYoungGen      total 42944K, used 42928K [0x00000000fa000000, 0x00000000fe490000, 0x0000000100000000)
  eden space 30144K, 100% used [0x00000000fa000000,0x00000000fbd70000,0x00000000fbd70000)
  from space 12800K, 99% used [0x00000000fbe50000,0x00000000fcacc048,0x00000000fcad0000)
  to   space 20032K, 0% used [0x00000000fd100000,0x00000000fd100000,0x00000000fe490000)
 ParOldGen       total 57216K, used 55032K [0x00000000e8000000, 0x00000000eb7e0000, 0x00000000fa000000)
  object space 57216K, 96% used [0x00000000e8000000,0x00000000eb5be0e0,0x00000000eb7e0000)
 PSPermGen       total 79488K, used 60292K [0x00000000e0000000, 0x00000000e4da0000, 0x00000000e8000000)
  object space 79488K, 75% used [0x00000000e0000000,0x00000000e3ae1150,0x00000000e4da0000)
Event: 2623.014 GC heap after
Heap after GC invocations=61 (full 1):
 PSYoungGen      total 47744K, used 12672K [0x00000000fa000000, 0x00000000fe310000, 0x0000000100000000)
  eden space 29248K, 0% used [0x00000000fa000000,0x00000000fa000000,0x00000000fbc90000)
  from space 18496K, 68% used [0x00000000fd100000,0x00000000fdd60038,0x00000000fe310000)
  to   space 19712K, 0% used [0x00000000fbc90000,0x00000000fbc90000,0x00000000fcfd0000)
 ParOldGen       total 57216K, used 55136K [0x00000000e8000000, 0x00000000eb7e0000, 0x00000000fa000000)
  object space 57216K, 96% used [0x00000000e8000000,0x00000000eb5d80e0,0x00000000eb7e0000)
 PSPermGen       total 79488K, used 60292K [0x00000000e0000000, 0x00000000e4da0000, 0x00000000e8000000)
  object space 79488K, 75% used [0x00000000e0000000,0x00000000e3ae1150,0x00000000e4da0000)
}
Event: 2847.839 GC heap before
{Heap before GC invocations=62 (full 1):
 PSYoungGen      total 47744K, used 41920K [0x00000000fa000000, 0x00000000fe310000, 0x0000000100000000)
  eden space 29248K, 100% used [0x00000000fa000000,0x00000000fbc90000,0x00000000fbc90000)
  from space 18496K, 68% used [0x00000000fd100000,0x00000000fdd60038,0x00000000fe310000)
  to   space 19712K, 0% used [0x00000000fbc90000,0x00000000fbc90000,0x00000000fcfd0000)
 ParOldGen       total 57216K, used 55136K [0x00000000e8000000, 0x00000000eb7e0000, 0x00000000fa000000)
  object space 57216K, 96% used [0x00000000e8000000,0x00000000eb5d80e0,0x00000000eb7e0000)
 PSPermGen       total 79488K, used 60292K [0x00000000e0000000, 0x00000000e4da0000, 0x00000000e8000000)
  object space 79488K, 75% used [0x00000000e0000000,0x00000000e3ae1170,0x00000000e4da0000)
Event: 2847.849 GC heap after
Heap after GC invocations=62 (full 1):
 PSYoungGen      total 30144K, used 1712K [0x00000000fa000000, 0x00000000fe3c0000, 0x0000000100000000)
  eden space 28416K, 0% used [0x00000000fa000000,0x00000000fa000000,0x00000000fbbc0000)
  from space 1728K, 99% used [0x00000000fbc90000,0x00000000fbe3c010,0x00000000fbe40000)
  to   space 20480K, 0% used [0x00000000fcfc0000,0x00000000fcfc0000,0x00000000fe3c0000)
 ParOldGen       total 67968K, used 65857K [0x00000000e8000000, 0x00000000ec260000, 0x00000000fa000000)
  object space 67968K, 96% used [0x00000000e8000000,0x00000000ec050510,0x00000000ec260000)
 PSPermGen       total 79488K, used 60292K [0x00000000e0000000, 0x00000000e4da0000, 0x00000000e8000000)
  object space 79488K, 75% used [0x00000000e0000000,0x00000000e3ae1170,0x00000000e4da0000)
}
Event: 2847.849 GC heap before
{Heap before GC invocations=63 (full 2):
 PSYoungGen      total 30144K, used 1712K [0x00000000fa000000, 0x00000000fe3c0000, 0x0000000100000000)
  eden space 28416K, 0% used [0x00000000fa000000,0x00000000fa000000,0x00000000fbbc0000)
  from space 1728K, 99% used [0x00000000fbc90000,0x00000000fbe3c010,0x00000000fbe40000)
  to   space 20480K, 0% used [0x00000000fcfc0000,0x00000000fcfc0000,0x00000000fe3c0000)
 ParOldGen       total 67968K, used 65857K [0x00000000e8000000, 0x00000000ec260000, 0x00000000fa000000)
  object space 67968K, 96% used [0x00000000e8000000,0x00000000ec050510,0x00000000ec260000)
 PSPermGen       total 79488K, used 60292K [0x00000000e0000000, 0x00000000e4da0000, 0x00000000e8000000)
  object space 79488K, 75% used [0x00000000e0000000,0x00000000e3ae1170,0x00000000e4da0000)
Event: 2848.073 GC heap after
Heap after GC invocations=63 (full 2):
 PSYoungGen      total 30144K, used 0K [0x00000000fa000000, 0x00000000fe3c0000, 0x0000000100000000)
  eden space 28416K, 0% used [0x00000000fa000000,0x00000000fa000000,0x00000000fbbc0000)
  from space 1728K, 0% used [0x00000000fbc90000,0x00000000fbc90000,0x00000000fbe40000)
  to   space 20480K, 0% used [0x00000000fcfc0000,0x00000000fcfc0000,0x00000000fe3c0000)
 ParOldGen       total 68992K, used 43618K [0x00000000e8000000, 0x00000000ec360000, 0x00000000fa000000)
  object space 68992K, 63% used [0x00000000e8000000,0x00000000eaa989c0,0x00000000ec360000)
 PSPermGen       total 104640K, used 60119K [0x00000000e0000000, 0x00000000e6630000, 0x00000000e8000000)
  object space 104640K, 57% used [0x00000000e0000000,0x00000000e3ab5f70,0x00000000e6630000)
}

Deoptimization events (10 events):
Event: 744.801 Thread 0x0000000068ea9800 Uncommon trap -12 fr.pc 0x00000000359407e4
Event: 744.801 Thread 0x0000000068ea9800 Uncommon trap -12 fr.pc 0x000000003594718c
Event: 744.803 Thread 0x0000000068ea9800 Uncommon trap -83 fr.pc 0x0000000035bd9824
Event: 744.805 Thread 0x0000000068ea9800 Uncommon trap -58 fr.pc 0x000000003580e078
Event: 744.805 Thread 0x0000000068ea9800 Uncommon trap -58 fr.pc 0x0000000035a51498
Event: 2230.769 Thread 0x0000000068ea9800 Uncommon trap -12 fr.pc 0x0000000035acb074
Event: 2230.769 Thread 0x0000000068ea9800 Uncommon trap -83 fr.pc 0x0000000035a3d0cc
Event: 2868.612 Thread 0x0000000068ea9800 Uncommon trap 51 fr.pc 0x0000000035b580ec
Event: 2868.747 Thread 0x000000002efa3000 Uncommon trap -83 fr.pc 0x0000000035c1cedc
Event: 2868.953 Thread 0x0000000068ea9800 Uncommon trap -58 fr.pc 0x0000000035ba3f94

Internal exceptions (10 events):
Event: 2868.781 Thread 0x0000000068ea9800 Threw 0x00000000fae62a88 at C:\jdk7u1_64p\jdk7u11\hotspot\src\share\vm\prims\jvm.cpp:1166
Event: 2868.781 Thread 0x0000000068ea9800 Threw 0x00000000fae843c0 at C:\jdk7u1_64p\jdk7u11\hotspot\src\share\vm\prims\jvm.cpp:1166
Event: 2868.782 Thread 0x0000000068ea9800 Threw 0x00000000faea9578 at C:\jdk7u1_64p\jdk7u11\hotspot\src\share\vm\prims\jvm.cpp:1166
Event: 2868.784 Thread 0x0000000068ea9800 Threw 0x00000000faed3098 at C:\jdk7u1_64p\jdk7u11\hotspot\src\share\vm\prims\jvm.cpp:1166
Event: 2868.784 Thread 0x0000000068ea9800 Threw 0x00000000faef9348 at C:\jdk7u1_64p\jdk7u11\hotspot\src\share\vm\prims\jvm.cpp:1166
Event: 2868.787 Thread 0x0000000068ea9800 Threw 0x00000000faf288b8 at C:\jdk7u1_64p\jdk7u11\hotspot\src\share\vm\prims\jvm.cpp:1166
Event: 2868.788 Thread 0x0000000068ea9800 Threw 0x00000000faf4f000 at C:\jdk7u1_64p\jdk7u11\hotspot\src\share\vm\prims\jvm.cpp:1166
Event: 2868.789 Thread 0x0000000068ea9800 Threw 0x00000000faf7c9e8 at C:\jdk7u1_64p\jdk7u11\hotspot\src\share\vm\prims\jvm.cpp:1166
Event: 2868.790 Thread 0x0000000068ea9800 Threw 0x00000000faf9eac0 at C:\jdk7u1_64p\jdk7u11\hotspot\src\share\vm\prims\jvm.cpp:1166
Event: 2868.791 Thread 0x0000000068ea9800 Threw 0x00000000fafca210 at C:\jdk7u1_64p\jdk7u11\hotspot\src\share\vm\prims\jvm.cpp:1166

Events (10 events):
Event: 2868.789 loading class 0x00000000ddc85dd0
Event: 2868.789 loading class 0x00000000ddc85dd0 done
Event: 2868.790 loading class 0x000000007f1f0220
Event: 2868.790 loading class 0x000000007f1f0220 done
Event: 2868.791 loading class 0x00000000ddc86c80
Event: 2868.791 loading class 0x00000000ddc86c80 done
Event: 2868.953 Thread 0x0000000068ea9800 DEOPT PACKING pc=0x0000000035ba3f94 sp=0x00000000abfee670
Event: 2868.953 Thread 0x0000000068ea9800 DEOPT UNPACKING pc=0x0000000035729164 sp=0x00000000abfee5c0 mode 2
Event: 2868.977 Executing VM operation: RevokeBias
Event: 2868.978 Executing VM operation: RevokeBias done


Dynamic libraries:
0x0000000140000000 - 0x0000000140029000 	D:\Program Files\MATLAB\R2013b\bin\win64\MATLAB.exe
0x00007ffedbdc0000 - 0x00007ffedbfb0000 	C:\WINDOWS\SYSTEM32\ntdll.dll
0x00007ffedaee0000 - 0x00007ffedaf92000 	C:\WINDOWS\System32\KERNEL32.DLL
0x00007ffed9b40000 - 0x00007ffed9de4000 	C:\WINDOWS\System32\KERNELBASE.dll
0x00007ffed6a90000 - 0x00007ffed6b1f000 	C:\WINDOWS\SYSTEM32\apphelp.dll
0x000000006f060000 - 0x000000006f3dc000 	D:\Program Files\MATLAB\R2013b\bin\win64\libmwservices.dll
0x000000006e4d0000 - 0x000000006e57d000 	D:\Program Files\MATLAB\R2013b\bin\win64\mcr.dll
0x000000006ad70000 - 0x000000006aedf000 	D:\Program Files\MATLAB\R2013b\bin\win64\mvm.dll
0x0000000074810000 - 0x00000000748a8000 	D:\Program Files\MATLAB\R2013b\bin\win64\MSVCP100.dll
0x00007ffedb860000 - 0x00007ffedb903000 	C:\WINDOWS\System32\ADVAPI32.dll
0x00007ffeda310000 - 0x00007ffeda4a5000 	C:\WINDOWS\System32\USER32.dll
0x00007ffedade0000 - 0x00007ffedae7e000 	C:\WINDOWS\System32\msvcrt.dll
0x00007ffed9ae0000 - 0x00007ffed9b01000 	C:\WINDOWS\System32\win32u.dll
0x0000000074350000 - 0x0000000074422000 	D:\Program Files\MATLAB\R2013b\bin\win64\MSVCR100.dll
0x00007ffedbce0000 - 0x00007ffedbd77000 	C:\WINDOWS\System32\sechost.dll
0x000000006fe80000 - 0x000000006ff56000 	D:\Program Files\MATLAB\R2013b\bin\win64\libmwi18n.dll
0x00007ffedb830000 - 0x00007ffedb856000 	C:\WINDOWS\System32\GDI32.dll
0x00007ffeda510000 - 0x00007ffeda630000 	C:\WINDOWS\System32\RPCRT4.dll
0x00007ffed9750000 - 0x00007ffed98e6000 	C:\WINDOWS\System32\gdi32full.dll
0x00007ffed98f0000 - 0x00007ffed998e000 	C:\WINDOWS\System32\msvcp_win.dll
0x00007ffed8d60000 - 0x00007ffed8e5a000 	C:\WINDOWS\System32\ucrtbase.dll
0x000000006f960000 - 0x000000006fb07000 	D:\Program Files\MATLAB\R2013b\bin\win64\libmwfl.dll
0x00007ffedb090000 - 0x00007ffedb160000 	C:\WINDOWS\System32\COMDLG32.dll
0x00007ffeda6f0000 - 0x00007ffedadd7000 	C:\WINDOWS\System32\SHELL32.dll
0x00007ffed9fb0000 - 0x00007ffed9fcd000 	C:\WINDOWS\System32\imagehlp.dll
0x00007ffed9fd0000 - 0x00007ffeda305000 	C:\WINDOWS\System32\combase.dll
0x00007ffedb910000 - 0x00007ffedb918000 	C:\WINDOWS\System32\PSAPI.DLL
0x00007ffed9700000 - 0x00007ffed974a000 	C:\WINDOWS\System32\cfgmgr32.dll
0x00007ffed9df0000 - 0x00007ffed9e70000 	C:\WINDOWS\System32\bcryptPrimitives.dll
0x00007ffed8c80000 - 0x00007ffed8cca000 	C:\WINDOWS\System32\POWRPROF.dll
0x00007ffedb920000 - 0x00007ffedb9c9000 	C:\WINDOWS\System32\shcore.dll
0x00007ffed8c70000 - 0x00007ffed8c80000 	C:\WINDOWS\System32\UMPDC.dll
0x00007ffed8f70000 - 0x00007ffed96f2000 	C:\WINDOWS\System32\windows.storage.dll
0x00007ffedb160000 - 0x00007ffedb1b2000 	C:\WINDOWS\System32\SHLWAPI.dll
0x000000006ef00000 - 0x000000006ef4e000 	D:\Program Files\MATLAB\R2013b\bin\win64\libmwregexp.dll
0x00007ffed8cf0000 - 0x00007ffed8d13000 	C:\WINDOWS\System32\profapi.dll
0x00007ffedb7c0000 - 0x00007ffedb82f000 	C:\WINDOWS\System32\WS2_32.dll
0x00007ffed8d20000 - 0x00007ffed8d31000 	C:\WINDOWS\System32\kernel.appcore.dll
0x000000006eeb0000 - 0x000000006eef7000 	D:\Program Files\MATLAB\R2013b\bin\win64\mpath.dll
0x00007ffedb9d0000 - 0x00007ffedbb27000 	C:\WINDOWS\System32\ole32.dll
0x000000006e110000 - 0x000000006e4d0000 	D:\Program Files\MATLAB\R2013b\bin\win64\iqm.dll
0x00007ffed8d40000 - 0x00007ffed8d57000 	C:\WINDOWS\System32\cryptsp.dll
0x00007ffedb6f0000 - 0x00007ffedb7b5000 	C:\WINDOWS\System32\OLEAUT32.dll
0x000000006c710000 - 0x000000006c73f000 	D:\Program Files\MATLAB\R2013b\bin\win64\libmwbridge.dll
0x000000006e5f0000 - 0x000000006e613000 	D:\Program Files\MATLAB\R2013b\bin\win64\libmwMATLAB_settings_res.dll
0x000000006e580000 - 0x000000006e586000 	D:\Program Files\MATLAB\R2013b\bin\win64\libmwnativedisplay.dll
0x00000000685f0000 - 0x000000006863d000 	D:\Program Files\MATLAB\R2013b\bin\win64\opccore.dll
0x00000000684f0000 - 0x00000000685c6000 	D:\Program Files\MATLAB\R2013b\bin\win64\opcmodel.dll
0x000000006d760000 - 0x000000006d784000 	D:\Program Files\MATLAB\R2013b\bin\win64\libmex.dll
0x00000000684c0000 - 0x00000000684ed000 	D:\Program Files\MATLAB\R2013b\bin\win64\opczippackage.dll
0x0000000074800000 - 0x000000007480e000 	D:\Program Files\MATLAB\R2013b\bin\win64\boost_date_time-vc100-mt-1_49.dll
0x0000000068340000 - 0x00000000683a6000 	D:\Program Files\MATLAB\R2013b\bin\win64\opcmwservices.dll
0x0000000074570000 - 0x000000007459c000 	D:\Program Files\MATLAB\R2013b\bin\win64\boost_filesystem-vc100-mt-1_49.dll
0x0000000180000000 - 0x00000001800c2000 	D:\Program Files\MATLAB\R2013b\bin\win64\m_dispatcher.dll
0x00000000747f0000 - 0x0000000074800000 	D:\Program Files\MATLAB\R2013b\bin\win64\boost_iostreams-vc100-mt-1_49.dll
0x0000000074520000 - 0x0000000074566000 	D:\Program Files\MATLAB\R2013b\bin\win64\boost_serialization-vc100-mt-1_49.dll
0x0000000074510000 - 0x0000000074519000 	D:\Program Files\MATLAB\R2013b\bin\win64\boost_system-vc100-mt-1_49.dll
0x000000006c500000 - 0x000000006c651000 	D:\Program Files\MATLAB\R2013b\bin\win64\libmwgui.dll
0x000000006bac0000 - 0x000000006c426000 	D:\Program Files\MATLAB\R2013b\bin\win64\hg.dll
0x00000000740f0000 - 0x0000000074101000 	D:\Program Files\MATLAB\R2013b\bin\win64\boost_thread-vc100-mt-1_49.dll
0x00007ffeb47d0000 - 0x00007ffeb4803000 	D:\Program Files\MATLAB\R2013b\bin\win64\tbb.dll
0x000000006b3a0000 - 0x000000006b4b2000 	D:\Program Files\MATLAB\R2013b\bin\win64\hgutils.dll
0x0000000074060000 - 0x00000000740ec000 	D:\Program Files\MATLAB\R2013b\bin\win64\boost_log-vc100-mt-1_49.dll
0x000000006b780000 - 0x000000006b848000 	D:\Program Files\MATLAB\R2013b\bin\win64\jmi.dll
0x000000006b2f0000 - 0x000000006b39e000 	D:\Program Files\MATLAB\R2013b\bin\win64\udd_mi.dll
0x000000006afc0000 - 0x000000006b28f000 	D:\Program Files\MATLAB\R2013b\bin\win64\uiw.dll
0x000000006af50000 - 0x000000006af6d000 	D:\Program Files\MATLAB\R2013b\bin\win64\mwoles05.DLL
0x000000006aee0000 - 0x000000006af4c000 	D:\Program Files\MATLAB\R2013b\bin\win64\comcli.dll
0x000000006fe70000 - 0x000000006fe7d000 	D:\Program Files\MATLAB\R2013b\bin\win64\libmwresource_core.dll
0x0000000073ed0000 - 0x000000007405a000 	D:\Program Files\MATLAB\R2013b\bin\win64\icuin49.dll
0x0000000073ea0000 - 0x0000000073ec5000 	D:\Program Files\MATLAB\R2013b\bin\win64\LIBEXPAT.dll
0x0000000074500000 - 0x0000000074510000 	D:\Program Files\MATLAB\R2013b\bin\win64\icuio49.dll
0x0000000073d60000 - 0x0000000073e9e000 	D:\Program Files\MATLAB\R2013b\bin\win64\icuuc49.dll
0x0000000073c80000 - 0x0000000073d5f000 	D:\Program Files\MATLAB\R2013b\bin\win64\boost_regex-vc100-mt-1_49.dll
0x0000000073c60000 - 0x0000000073c71000 	D:\Program Files\MATLAB\R2013b\bin\win64\boost_signals-vc100-mt-1_49.dll
0x00007ffed4b60000 - 0x00007ffed4c09000 	C:\WINDOWS\WinSxS\amd64_microsoft.windows.common-controls_6595b64144ccf1df_5.82.18362.1016_none_73b3274ad815f571\COMCTL32.dll
0x0000000073a10000 - 0x0000000073c51000 	D:\Program Files\MATLAB\R2013b\bin\win64\xerces-c_2_7.dll
0x00007ffec4e50000 - 0x00007ffec4e67000 	C:\WINDOWS\SYSTEM32\NETAPI32.dll
0x0000000073a00000 - 0x0000000073a0e000 	D:\Program Files\MATLAB\R2013b\bin\win64\libminizip.dll
0x000000006e870000 - 0x000000006e8e7000 	D:\Program Files\MATLAB\R2013b\bin\win64\xmlcore.dll
0x000000006c4d0000 - 0x000000006c4f8000 	D:\Program Files\MATLAB\R2013b\bin\win64\graphics_util.dll
0x000000006ba60000 - 0x000000006babd000 	D:\Program Files\MATLAB\R2013b\bin\win64\libmat.dll
0x000000006b730000 - 0x000000006b772000 	D:\Program Files\MATLAB\R2013b\bin\win64\libmwhardcopy.dll
0x000000006b6d0000 - 0x000000006b72e000 	D:\Program Files\MATLAB\R2013b\bin\win64\libuij.dll
0x000000006ced0000 - 0x000000006cf4f000 	D:\Program Files\MATLAB\R2013b\bin\win64\libmwlapack.dll
0x000000006b2b0000 - 0x000000006b2e6000 	D:\Program Files\MATLAB\R2013b\bin\win64\libmwgbtutils.dll
0x000000006b290000 - 0x000000006b2a3000 	D:\Program Files\MATLAB\R2013b\bin\win64\libmwgbt.dll
0x00000000734a0000 - 0x00000000739fd000 	D:\Program Files\MATLAB\R2013b\bin\win64\mfc100.dll
0x000000006afb0000 - 0x000000006afb9000 	D:\Program Files\MATLAB\R2013b\bin\win64\uinone.dll
0x00007ffecc060000 - 0x00007ffecc0e9000 	C:\WINDOWS\SYSTEM32\WINSPOOL.DRV
0x000000006af80000 - 0x000000006afac000 	D:\Program Files\MATLAB\R2013b\bin\win64\libmwnativedialogs.dll
0x00007ffed9b10000 - 0x00007ffed9b36000 	C:\WINDOWS\System32\bcrypt.dll
0x0000000073470000 - 0x000000007349b000 	D:\Program Files\MATLAB\R2013b\bin\win64\ATL100.DLL
0x00007ffeca470000 - 0x00007ffeca48b000 	C:\WINDOWS\SYSTEM32\MPR.dll
0x000000006b850000 - 0x000000006ba58000 	D:\Program Files\MATLAB\R2013b\bin\win64\hdf5dll.dll
0x0000000073390000 - 0x0000000073448000 	D:\Program Files\MATLAB\R2013b\bin\win64\libtex_base.dll
0x0000000073450000 - 0x0000000073467000 	D:\Program Files\MATLAB\R2013b\bin\win64\zlib1.dll
0x000000006cf60000 - 0x000000006cf75000 	D:\Program Files\MATLAB\R2013b\bin\win64\libmwbinder.dll
0x000000006cf50000 - 0x000000006cf5b000 	D:\Program Files\MATLAB\R2013b\bin\win64\libmwompwrapper.dll
0x000000006af70000 - 0x000000006af7c000 	D:\Program Files\MATLAB\R2013b\bin\win64\libmwplatform_res.dll
0x00007ffed4c20000 - 0x00007ffed4c27000 	C:\WINDOWS\SYSTEM32\MSIMG32.dll
0x00007ffed81e0000 - 0x00007ffed821a000 	C:\WINDOWS\SYSTEM32\IPHLPAPI.DLL
0x00007ffed5190000 - 0x00007ffed5280000 	C:\WINDOWS\SYSTEM32\PROPSYS.dll
0x0000000004400000 - 0x00000000044bb000 	D:\Program Files\MATLAB\R2013b\bin\win64\libut.dll
0x00000000044c0000 - 0x00000000045bb000 	D:\Program Files\MATLAB\R2013b\bin\win64\libmx.dll
0x00000000106c0000 - 0x0000000010ce8000 	D:\Program Files\MATLAB\R2013b\bin\win64\mlutil.dll
0x0000000010cf0000 - 0x00000000110ff000 	D:\Program Files\MATLAB\R2013b\bin\win64\libmwMATLAB_res.dll
0x0000000011100000 - 0x0000000011362000 	D:\Program Files\MATLAB\R2013b\bin\win64\mcos.dll
0x0000000011370000 - 0x0000000011b6b000 	D:\Program Files\MATLAB\R2013b\bin\win64\m_interpreter.dll
0x0000000011b70000 - 0x0000000011c26000 	D:\Program Files\MATLAB\R2013b\bin\win64\udd.dll
0x00000000001f0000 - 0x00000000001fc000 	D:\Program Files\MATLAB\R2013b\bin\win64\mlautoregister.dll
0x0000000011c30000 - 0x0000000011e35000 	D:\Program Files\MATLAB\R2013b\bin\win64\hgdatatypes.dll
0x0000000012050000 - 0x000000001205e000 	D:\Program Files\MATLAB\R2013b\bin\win64\nativejava_services.dll
0x0000000012060000 - 0x0000000013182000 	D:\Program Files\MATLAB\R2013b\bin\win64\icudt49.dll
0x00007ffeb41e0000 - 0x00007ffeb4208000 	D:\Program Files\MATLAB\R2013b\bin\win64\tbbmalloc.dll
0x000000006d6e0000 - 0x000000006d75b000 	D:\Program Files\MATLAB\R2013b\bin\win64\profiler.dll
0x000000006d420000 - 0x000000006d447000 	D:\Program Files\MATLAB\R2013b\bin\win64\libmwmathrng.dll
0x000000006d450000 - 0x000000006d5c8000 	D:\Program Files\MATLAB\R2013b\bin\win64\libmwmathutil.dll
0x000000006ceb0000 - 0x000000006ced0000 	D:\Program Files\MATLAB\R2013b\bin\win64\m_pcodeio.dll
0x000000006ce50000 - 0x000000006ceac000 	D:\Program Files\MATLAB\R2013b\bin\win64\m_ir.dll
0x000000006c740000 - 0x000000006c768000 	D:\Program Files\MATLAB\R2013b\bin\win64\m_pcodegen.dll
0x000000006d2b0000 - 0x000000006d313000 	D:\Program Files\MATLAB\R2013b\bin\win64\libmwspmatrix.dll
0x00007ffed7580000 - 0x00007ffed7774000 	C:\WINDOWS\SYSTEM32\dbghelp.dll
0x000000006d410000 - 0x000000006d420000 	D:\Program Files\MATLAB\R2013b\bin\win64\libmwmfl_rng.dll
0x0000000013190000 - 0x0000000013845000 	D:\Program Files\MATLAB\R2013b\bin\win64\m_parser.dll
0x0000000011e40000 - 0x0000000011f58000 	D:\Program Files\MATLAB\R2013b\bin\win64\libmwmathcore.dll
0x000000006c780000 - 0x000000006c797000 	D:\Program Files\MATLAB\R2013b\bin\win64\ir_xfmr.dll
0x000000006c770000 - 0x000000006c780000 	D:\Program Files\MATLAB\R2013b\bin\win64\mtok.dll

VM Arguments:
jvm_args: -XX:PermSize=32m -Xms64m -XX:NewRatio=3 -XX:MaxPermSize=128m -Xmx384m -XX:MaxDirectMemorySize=2147400000 -Dsun.java2d.noddraw=true -Dsun.awt.nopixfmt=true -Xshare:off -Xrs -XX:-UseSplitVerifier -Djava.library.path=D:\Program Files\MATLAB\R2013b\bin\win64;D:\Program Files\MATLAB\R2013b\sys\jxbrowser\win64\lib vfprintf abort -Duser.language=zh -Duser.country=CN -XX:ParallelGCThreads=6 
java_command: <unknown>
Launcher Type: generic

Environment Variables:
PATH=C:\Program Files (x86)\Intel\iCLS Client\;C:\Program Files\Intel\iCLS Client\;C:\Windows\system32;C:\Windows;C:\Windows\System32\Wbem;C:\Windows\System32\WindowsPowerShell\v1.0\;C:\Program Files (x86)\Intel\Intel(R) Management Engine Components\DAL;C:\Program Files\Intel\Intel(R) Management Engine Components\DAL;C:\Program Files (x86)\Intel\Intel(R) Management Engine Components\IPT;C:\Program Files\Intel\Intel(R) Management Engine Components\IPT;C:\Program Files (x86)\NVIDIA Corporation\PhysX\Common;C:\WINDOWS\system32;C:\WINDOWS;C:\WINDOWS\System32\Wbem;C:\WINDOWS\System32\WindowsPowerShell\v1.0\;C:\WINDOWS\System32\OpenSSH\;D:\MATLAB\R2013\runtime\win64;D:\MATLAB\R2013\bin;D:\Program Files\MATLAB\R2013b\runtime\win64;D:\Program Files\MATLAB\R2013b\bin;C:\Users\lenovo\AppData\Local\Microsoft\WindowsApps;C:\Program Files\Bandizip\
USERNAME=lenovo
OS=Windows_NT
PROCESSOR_IDENTIFIER=Intel64 Family 6 Model 142 Stepping 10, GenuineIntel


---------------  S Y S T E M  ---------------

OS: Windows 8 , 64 bit Build 9200 

CPU:total 8 (4 cores per cpu, 2 threads per core) family 6 model 142 stepping 10, cmov, cx8, fxsr, mmx, sse, sse2, sse3, ssse3, sse4.1, sse4.2, popcnt, avx, avx2, ht, tsc, tscinvbit

Memory: 4k page, physical 8295652k(4161540k free), swap 11965668k(5246556k free)

vm_info: Java HotSpot(TM) 64-Bit Server VM (23.6-b04) for windows-amd64 JRE (1.7.0_11-b21), built on Jan 12 2013 02:38:42 by "java_re" with unknown MS VC++:1600

time: Mon Sep 07 22:53:14 2020
elapsed time: 2869 seconds
